# Supplementary material for: Evaluation of a Plant-Based Infant Formula Containing Almonds and Buckwheat on Gut Microbiota Composition, Intestine Morphology, Metabolic and Immune Markers in a Neonatal Piglet Model
Source: Nutrients. 2023 Jan 12;15(2):383. doi: 10.3390/nu15020383 (PMC9861483; doi:10.3390/nu15020383)
Supplement: Supplementary file 1 [file nutrients-15-00383-s001.zip]

Archive with 6 entries (6 files):
- Figure S1.jpg
- Figure S2.jpg
- Figure S3.jpg
- Figure S4.jpg
- Figure S5.jpg
- Supplementary Material MG.pdf
